# Supplementary material for: Exploring the Pharmacokinetics of Drugs in Disabled Saudi Patients: A Systematic Review
Source: Pharmaceuticals (Basel). 2025 Apr 16;18(4):582. doi: 10.3390/ph18040582 (PMC12030500; doi:10.3390/ph18040582)
Supplement: Supplementary file 1 [file pharmaceuticals-18-00582-s001.zip]

Archive with 1 entries (1 files):
- pharmaceuticals-3511413-supplementary.pdf
